# Supplementary material for: Experimental Yellow Fever in the Squirrel Monkey (Saimiri spp.): Hematological, Biochemical, and Immunological Findings
Source: Viruses. 2023 Feb 23;15(3):613. doi: 10.3390/v15030613 (PMC10052740; doi:10.3390/v15030613)
Supplement: Supplementary file 1 [file viruses-15-00613-s001.zip]

Archive with 1 entries (1 files):
- viruses-1937104-supplementary.pdf
